# Supplementary material for: Anticancer Activity and Mechanisms of Action of New Chimeric EGFR/HDAC-Inhibitors
Source: Int J Mol Sci. 2021 Aug 5;22(16):8432. doi: 10.3390/ijms22168432 (PMC8395095; doi:10.3390/ijms22168432)
Supplement: Supplementary file 1 [file ijms-22-08432-s001.zip]

Archive with 1 entries (1 files):
- ijms-1305010-supplementary.pdf
